# Supplementary material for: Mapping Long-Term Care Needs in Person-Centred Interventions for Older People with Multimorbidity: A WHO Framework-Guided Secondary Analysis
Source: Healthcare (Basel). 2026 Jun 9;14(12):1623. doi: 10.3390/healthcare14121623 (PMC13299773; doi:10.3390/healthcare14121623)
Supplement: Supplementary file 1 [file healthcare-14-01623-s001.zip]

Archive with 1 entries (1 files):
- healthcare-4350359-supplementary.pdf
